# Supplementary material for: An Exercise Mimetic Approach to Reduce Poststroke Deconditioning and Enhance Stroke Recovery
Source: Neurorehabil Neural Repair. 2021 Apr 7;35(6):471–85. doi: 10.1177/15459683211005019 (PMC8135250; doi:10.1177/15459683211005019)
Supplement: sj-txt-1-nnr-10.1177_15459683211005019 – Supplemental material for An Exercise Mimetic Approach to Reduce Poststroke Deconditioning and Enhance Stroke Recovery [file sj-txt-1-nnr-10.1177_15459683211005019.txt]

//If you want to manually count muscle fibres from raw fluorescent images be sure to have you images in a folder names "images" and 
//named with the following naming convention fibretype, _ID, limb.tif" where fibretype="I", "IIa", "IIb", "Laminin"; ID=animal number; limb="C" or "I"

//If you want to automatically quanitfy muscle fibre type and number, place batch processed Ilastik files in a folder named "segmentations" and 
//named with the following naming convention fibretype, _ID, limb.tif" where fibretype="I", "IIa", "IIb", "Laminin"; ID=animal number; limb="C" or "I"

//IMPORTANT: IN ORDER TO PROCEED THROUGH THE LIST OF STEPS IT IS IMPORTANT THAT THE PREVIOUS STEP IN THE MACRO HAS BEEN COMPLETED

//Set target directory and check dimensions of screen for window placement
sH = screenHeight;
sW = screenWidth;
cellcountcheck=false;
cellcountanalysischeck=false;
handvsegcheck=false;
roisetting = false;
fibercounting = false;
colabelcounting = false;
scaleset = 110; 
dir = getDirectory("Choose source directory");

//Check to see if necessary sub-folders exist; if not, create them.
if (File.exists(dir+"/data/")) {
} else {
	File.makeDirectory(dir+"/data/");
	}
datadir = dir+"/data/";

if (File.exists(datadir+"/individuals/")) {
} else {
	File.makeDirectory(datadir+"/individuals/");
	}
indivdatadir = datadir+"/individuals/";

if (File.exists(dir+"/images/")) {
} else {
	File.makeDirectory(dir+"/images/");
	}
imagedir = dir+"/images/";

if (File.exists(dir+"/rois/")) {
} else {
	File.makeDirectory(dir+"/rois/");
	}
roidir = dir+"/rois/";

if (File.exists(roidir+"/wholeseg/")) {
} else {
	File.makeDirectory(roidir+"/wholeseg/");
	}
wholesegdir = roidir+"/wholeseg/";

if (File.exists(roidir+"/handcounts/")) {
} else {
	File.makeDirectory(roidir+"/handcounts/");
	}
handcountdir = roidir+"/handcounts/";

if (File.exists(dir+"/segmentations/")) {
} else {
	File.makeDirectory(dir+"/segmentations/");
	}
segdir = dir+"/segmentations/";

if (File.exists(dir+"/fullpseudocolours/")) {
} else {
	File.makeDirectory(dir+"/fullpseudocolours/");
	}
pseudodir = dir+"/fullpseudocolours/";

if (File.exists(dir+"/threepseudocolours/")) {
} else {
	File.makeDirectory(dir+"/threepseudocolours/");
	}
threedir = dir+"/threepseudocolours/";

if (File.exists(pseudodir+"/colabels/")) {
} else {
	File.makeDirectory(pseudodir+"/colabels/");
	}
colabeldir = pseudodir+"/colabels/";

if (File.exists(dir+"/handcounting/")) {
} else {
	File.makeDirectory(dir+"/handcounting/");
	}
handcounting = dir+"/handcounting/";

if (File.exists(handcounting+"/redtodo/")) {
} else {
	File.makeDirectory(handcounting+"/redtodo/");
	}
redtodo = handcounting+"/redtodo/";

if (File.exists(handcounting+"/greentodo/")) {
} else {
	File.makeDirectory(handcounting+"/greentodo/");
	}
greentodo = handcounting+"/greentodo/";

if (File.exists(handcounting+"/redcomplete/")) {
} else {
	File.makeDirectory(handcounting+"/redcomplete/");
	}
redcomplete = handcounting+"/redcomplete/";

if (File.exists(handcounting+"/greencomplete/")) {
} else {
	File.makeDirectory(handcounting+"/greencomplete/");
	}
greencomplete = handcounting+"/greencomplete/";

if (File.exists(handcounting+"/bluetodo/")) {
} else {
	File.makeDirectory(handcounting+"/bluetodo/");
	}
bluetodo = handcounting+"/bluetodo/";

if (File.exists(handcounting+"/bluecomplete/")) {
} else {
	File.makeDirectory(handcounting+"/bluecomplete/");
	}
bluecomplete = handcounting+"/bluecomplete/";

if (File.exists(handcounting+"/qualitychecked/")) {
} else {
	File.makeDirectory(handcounting+"/qualitychecked/");
	}
qualitycheckeddir = handcounting+"/qualitychecked/";

function append(arr, value) {
	arr2 = newArray(arr.length+1);
	for (i=0; i<arr.length; i++)
		arr2[i] = arr[i];
		arr2[arr.length] = value;
		return arr2;

}	

//Prompt user for steps that they would like to run
Dialog.create("User Option Settings");
Dialog.addMessage("Which steps would you like to perform?");
Dialog.addMessage("***MANUAL FIBER TYPING - HAND COUNTS***");
Dialog.addCheckbox("Hand Count Muscle Fibers?", cellcountcheck);
Dialog.addCheckbox("Analyze hand counted ROI sets?", cellcountanalysischeck);
Dialog.addMessage("***AUTOMATED FIBER TYPING - ILASTIK***");
Dialog.addCheckbox("Muscle Fiber ROI Setting?", roisetting);
Dialog.addCheckbox("Muscle Fiber Counting?", fibercounting);
Dialog.addCheckbox("Assess Colabelling While Counting?", colabelcounting);
Dialog.addMessage("***REQUIRES BOTH HAND COUNTS AND ILASTIK SEGMENTATION***");
Dialog.addCheckbox("Check Hand Counts vs Ilastik Counts?", handvsegcheck);
Dialog.addMessage("***ADJUST IMAGE SCALING IF NECESSARY***");
Dialog.addNumber("Imaging scaling in pixels/100um X:1 ", scaleset);
Dialog.show();
cellcountcheck = Dialog.getCheckbox();
cellcountanalysischeck = Dialog.getCheckbox();;
roisetting = Dialog.getCheckbox();;;
fibercounting = Dialog.getCheckbox();;;;
colabelcounting = Dialog.getCheckbox();;;;;
handvsegcheck = Dialog.getCheckbox();;;;;;
scaleset = Dialog.getNumber();

//********HUMAN COUNTING ORIGINAL IMAGES TO SERVE AS CONTROL FOR ILASTIK IMAGES********
//Hand-labelling of cells on images that would be input into Ilastik
if (cellcountcheck == true) {
	run("Set Measurements...", "area centroid display redirect=None decimal=3");
	redlist = getFileList(redtodo);
	greenlist = getFileList(greentodo);
	bluelist = getFileList(bluetodo);
	Array.sort(redlist);
	Array.sort(greenlist);
	Array.sort(bluelist);
	for (n=0; n<redlist.length; n++) {
		if (endsWith(redlist[n], ".tif")) {
			open(redtodo + redlist[n]);
			run("Set Scale...", "distance=scaleset known=100 pixel=1 unit=microns");
			name=getTitle;
			index = indexOf(name, "_");
			subname = substring(name, index);
			rename("Red");
			run("Maximize");
			for (o=0; o<greenlist.length; o++) {
				if (indexOf(greenlist[o],subname)>=0) {
					open(greentodo + greenlist[o]);
					o1 = o;
					run("Set Scale...", "distance=scaleset known=100 pixel=1 unit=microns");
				}				 	
			}
			rename("Green");
			run("Maximize");
			for (o=0; o<bluelist.length; o++) {
				if (indexOf(bluelist[o],subname)>=0) {
					open(bluetodo + bluelist[o]);
					o2 = o;
					run("Set Scale...", "distance=scaleset known=100 pixel=1 unit=microns");
				}				 	
			}			
			rename("Blue");
			run("Maximize");
			selectWindow("Red");
			run("Select None");
			setTool("multipoint");
			run("Point Tool...", "type=Hybrid color=Orange size=Medium label counter=0");
			waitForUser("Click all Type IIb fibers in image and press Okay");
			roiManager("Add");
			roiManager("Select", 0);
			roiManager("Rename", "IIb");
			roiManager("Deselect");
			selectWindow("Green");
			run("Select None");
			setTool("multipoint");
			run("Point Tool...", "type=Hybrid color=Orange size=Medium label counter=0");			
			waitForUser("Click all Type IIa fibers in image and press Okay");
			roiManager("Add");
			roiManager("Select", 1);
			roiManager("Rename", "IIa");
			roiManager("Deselect");
			selectWindow("Blue");
			run("Select None");
			setTool("multipoint");
			run("Point Tool...", "type=Hybrid color=Orange size=Medium label counter=0");			
			waitForUser("Click all Type I fibers in image and press Okay");
			roiManager("Add");
			roiManager("Select", 2);
			roiManager("Rename", "I");
			roiManager("Deselect");
			roiManager("Save", handcountdir + subname + ".zip");
			run("Close All");
			selectWindow("ROI Manager");
			run("Close");
			File.copy(redtodo+redlist[n], redcomplete+redlist[n]);
			File.delete(redtodo+redlist[n]);
			File.copy(greentodo+greenlist[o1], greencomplete+greenlist[o1]);
			File.delete(greentodo+greenlist[o1]);
			File.copy(bluetodo+bluelist[o2], bluecomplete+bluelist[o2]);
			File.delete(bluetodo+bluelist[o2]);
			selectWindow("Log");
			run("Close");
		}
	}	
}

//Analysis of ROIs from hand-labelling
if (cellcountanalysischeck == true) {
	run("Set Measurements...", "area centroid display redirect=None decimal=3");
	roilist = getFileList(handcountdir);
	redlist = getFileList(redcomplete);
	Array.sort(redlist);	
	print("Number, Side, Type I Count, Type IIa Count, Type IIb Count");
	for (n=0; n<redlist.length; n++) {
		if (endsWith(redlist[n], ".tif")) {
			open(redcomplete + redlist[n]);
			name=getTitle;
			tindex = indexOf(name, ",");
			nindex = indexOf(name, "_");
			sindex = lastIndexOf(name, ", ");
			type = substring(name, 0, tindex);
			num = substring(name, nindex+1, nindex+5);
			side = substring(name, sindex+2, sindex+3);
			subname = substring(name, nindex);
			run("Set Scale...", "distance=scaleset known=100 pixel=1 unit=um");
			for (o=0; o<roilist.length; o++) {
				if (indexOf(roilist[o],subname)>=0) {
					open(handcountdir + roilist[o]);
				}				 	
			}
			roiManager("Select", 0);
			run("Measure");
			IIbcount = nResults();
			selectWindow("Results");
			run("Close");
			roiManager("Select", 1);
			run("Measure");
			IIacount = nResults();
			selectWindow("Results");
			run("Close");		
			roiManager("Select", 2);
			run("Measure");
			Icount = nResults();
			selectWindow("Results");
			run("Close");	
			selectWindow("ROI Manager");
			run("Close");
			run("Close All");	
			print(num + ", " + side + ", " + Icount + ", " + IIacount + ", " + IIbcount);
		}
	}
	selectWindow("Log");
	handcellcountfile = "Hand counting fiber counts" + ".csv";
	saveAs("Text", datadir+handcellcountfile);
	selectWindow("Log");
	run("Close");
}

//********AUTOMATED FIBER TYPING FOR ILASTIK IMAGES********
//Loop to open each Laminin section in selected directory and generate ROI of muscle body
if (roisetting == true) {
	imagelist = getFileList(segdir);
	for (a=0; a<imagelist.length; a++) {
		if (startsWith(imagelist[a], "Laminin, ")) {
			open(segdir+imagelist[a]);
			run("Set Scale...", "distance=scaleset known=100 pixel=1 unit=microns");
			name=getTitle;
			rename("Laminin");
			setThreshold(2, 255);
			run("Convert to Mask");
			run("Duplicate...", " ");
			selectWindow("Laminin-1");
			width = getWidth;
			height = getHeight;
			run("Close-");
			run("Fill Holes");
			setOption("BlackBackground", false);
			doWand(width/2, height/2);
			roiManager("Add");
			selectWindow("Laminin-1");
			run("Close");
			selectWindow("Laminin");
			setTool("polygon");
			roiManager("select", 0);
			roiManager("Rename", "Muscle Body");
			waitForUser("Make any necessary changes to ROI, press Update, and then press Okay");
			roiManager("select", 0);
			saveAs("Selection", wholesegdir+name+".roi");
			selectWindow("ROI Manager");
			run("Close");
			run("Close All");
		}
	}		
}

//Loop to open each animal in selected directory, threshold images, set scale properties, and get data for full muscle fiber
if (fibercounting == true) {
	if(colabelcounting == true) {
		colabelarray = newArray(0);
	}
	print("Animal ID, " + "Limb, " + "Average Fiber Size (um2), " + "Estimated Fiber Count, " + "Thresholded Fiber Count, " + "Summed Fiber Count, " + "Type I Count, " + "Type IIa Count, " + "Type IIb Count, " + "Type IIx Count, " + "Estimated Unclassified Count, " + "Type I Average Size (um2), " + "Type IIa Average Size (um2), " + "Type IIb Average Size (um2), " + "Type IIx Average Size (um2), " + "% Type I, " + "% Type IIa, " + "% Type IIb, " + "% Type IIx, " + "Area of Type I (um2), " + "Area of Type IIa, " + "Area of Type IIb, " + "Area of Type IIx, " + "Area of Unclassified, " + "Area of Laminin, " + "Total Area of Fibers (um2), " + "Total ROI Area (um2)");
	run("Set Measurements...", "area area_fraction display redirect=None decimal=3");
	seglist = getFileList(segdir);
	for (a=0; a<seglist.length; a++) {
		if (startsWith(seglist[a], "Laminin, ")) {
			open(segdir+seglist[a]);
			roiname=getTitle;
			end = lastIndexOf(roiname, "_");
			num = substring(roiname, end+1);
			tifstart = indexOf(roiname, ".");
			subnum = substring(roiname, end+1, tifstart);
			close();
			for (b=0; b<seglist.length; b++) {
				if (indexOf(seglist[b],num)>=1) {
					open(segdir+seglist[b]);
					name=getTitle;
					start = indexOf(name, ",");
					type = substring(name, 0, start);
					rename(type);
					run("Set Scale...", "distance=scaleset known=100 pixel=1 unit=microns");
					setThreshold(2, 255);
					run("Convert to Mask");					
				}				
			}
			run("Set Measurements...", "area area_fraction display redirect=None decimal=3");
			open(wholesegdir+roiname+".roi");
			roiManager("Add");
			selectWindow("Laminin");
//


//
			
			run("Select None");			
			run("Duplicate...", " ");
			selectWindow("Laminin-1");
			roiManager("select", 0);
			run("Clear Outside");
			roiManager("deselect");
			run("Invert");
			rename("All");

			run("Measure");
			roiarea = getResult("Area", 0);
			allfiberarea = getResult("%Area", 0);
			totalsignalarea = (allfiberarea/100)*roiarea;
			run("Clear Results");						
			run("Set Measurements...", "area centroid shape display redirect=None decimal=3");
			selectWindow("All");
			run("Analyze Particles...", "size=600.00-8000.00 circularity=0.10-1.00 summarize");
			selectWindow("Summary"); 
			lines = split(getInfo(), "\n"); 
			values = split(lines[1], "\t");
			thresholdcount = values[1];
			thresholdavgsize = values[3];
			thresholdavgsize = parseFloat(thresholdavgsize);
			estfibercount = totalsignalarea/thresholdavgsize;
			selectWindow("Summary");
			run("Close");
			run("Analyze Particles...", "  show=Masks");
			selectWindow("All");
			run("Close");
			selectWindow("Mask of All");
			rename("All");

//Select each fiber type, process images to isolate individual fibers, count each fiber type, and create composite image
			selectWindow("I");
			run("Close-");
			run("Dilate");
			run("Dilate");
			run("Dilate");
			run("Dilate");
			run("Dilate");
			run("Remove Outliers...", "radius=20 threshold=50 which=Dark");												
			imageCalculator("Subtract create", "I","Laminin");
			selectWindow("I");
			run("Close");
			selectWindow("Result of I");
//
//run("Dilate");
//run("Dilate");
//			
			rename("I");
			roiManager("Select", 0);	
			run("Analyze Particles...", "size=600.00-8000.00 circularity=0.10-1.00 show=Masks display summarize");
			selectWindow("I");
			run("Close");
			selectWindow("Mask of I");
			rename("I");
			selectWindow("IIa");
			run("Close-");
			run("Dilate");
			run("Dilate");
			run("Dilate");
			run("Dilate");
			run("Dilate");
			run("Remove Outliers...", "radius=20 threshold=50 which=Dark");					
			imageCalculator("Subtract create", "IIa","Laminin");
			selectWindow("IIa");
			run("Close");
			selectWindow("Result of IIa");
//
//run("Dilate");

//	
			rename("IIa");
			roiManager("Select", 0);	
			run("Analyze Particles...", "size=600.00-8000.00 circularity=0.10-1.00 show=Masks display summarize");
			selectWindow("IIa");
			run("Close");
			selectWindow("Mask of IIa");
			rename("IIa");
			selectWindow("IIb");
			run("Close-");
			run("Dilate");
			run("Dilate");
			run("Dilate");
			run("Dilate");
			run("Dilate");
			run("Remove Outliers...", "radius=20 threshold=50 which=Dark");		
			imageCalculator("Subtract create", "IIb","Laminin");
			selectWindow("IIb");
			run("Close");
			selectWindow("Result of IIb");
//
//run("Dilate");

//			
			rename("IIb");
			roiManager("Select", 0);	
			run("Analyze Particles...", "size=600.00-8000.00 circularity=0.10-1.00 show=Masks display summarize");
			selectWindow("IIb");
			run("Close");
			selectWindow("Mask of IIb");
//
//run("Dilate");

//	
			rename("IIb");
			run("Merge Channels...", "c1=IIb c2=IIa c3=I create keep");
			selectWindow("Composite");
			rename(num);
			run("Stack to RGB");
			saveAs("tiff", threedir + num);	
			run("Close");
			selectWindow(num);
			run("Close");
			imageCalculator("Subtract create", "All","I");
			selectWindow("Result of All");
			imageCalculator("Subtract create", "Result of All","IIa");
			selectWindow("Result of Result of All");
			imageCalculator("Subtract create", "Result of Result of All","IIb");	
			selectWindow("Result of All");
			run("Close");
			selectWindow("Result of Result of All");
			run("Close");
			selectWindow("Result of Result of Result of All");
//
//run("Dilate");

//	
			rename("IIx");			
			run("Remove Outliers...", "radius=20 threshold=50 which=Dark");	
			roiManager("Select", 0);	
			run("Analyze Particles...", "size=600.00-8000.00 circularity=0.10-1.00 show=Masks display summarize");							
			imageCalculator("Subtract create", "IIx","Mask of IIx");
			selectWindow("IIx");
			run("Close");
			selectWindow("Mask of IIx");
			rename("IIx");
			selectWindow("Result of IIx");
			rename("Unclassified");
			run("Remove Outliers...", "radius=20 threshold=50 which=Dark");				
			run("Analyze Particles...", "  show=Nothing summarize");
			selectWindow("All");
			run("Close");
			selectWindow("Laminin");
			roiManager("Select", 0);			
			run("Analyze Particles...", "  show=Masks summarize");
			selectWindow("Laminin");
			run("Close");
			selectWindow("Mask of Laminin");
			run("Close");
			run("Merge Channels...", "c1=IIb c2=IIa c3=I c4=Unclassified c7=IIx create keep");
			rename(num);
			run("Stack to RGB");
			saveAs("PNG", pseudodir + num);									
			selectWindow("ROI Manager");
			run("Close");

//Option to quantify colabelling/overlap of fiber types
			if(colabelcounting == true) {
				run("Close");
				selectWindow(num);
				run("Close");
				selectWindow("Unclassified");
				run("Close");
				selectWindow("IIx");
				run("Close");						
				imageCalculator("AND create", "I","IIa");
				selectWindow("Result of I");
				rename("Type I + IIa");
				run("Remove Outliers...", "radius=20 threshold=50 which=Dark");
				run("Analyze Particles...", "  show=Nothing display summarize");
				imageCalculator("AND create", "I","IIb");
				selectWindow("Result of I");
				rename("Type I + IIb");								
				run("Remove Outliers...", "radius=20 threshold=50 which=Dark");
				run("Analyze Particles...", "  show=Nothing display summarize");
				imageCalculator("AND create", "IIa","IIb");				
				selectWindow("Result of IIa");
				rename("Type IIa + IIb");
				run("Remove Outliers...", "radius=20 threshold=50 which=Dark");
				run("Analyze Particles...", "  show=Nothing display summarize");
				run("Merge Channels...", "c1=IIb c2=IIa c3=I create");
				rename(num);
				run("Stack to RGB");
				saveAs("PNG", colabeldir + "Colabel - " + num);
				run("Close All");
			} else {
				run("Close All");				
			}

//Parse data outputs into relevant values and print as a structured data line into log		
			selectWindow("Results");
			fiberfile = num + " - Individual Fibers" + ".csv";			
			saveAs("results", indivdatadir+fiberfile);
			selectWindow("Results");
			run("Close");
			selectWindow("Summary"); 
			lines = split(getInfo(), "\n"); 
			Ivalues = split(lines[1], "\t");
			IIavalues = split(lines[2], "\t");
			IIbvalues = split(lines[3], "\t");
			IIxvalues = split(lines[4], "\t");
			Unclassvalues = split(lines[5], "\t");
			Lamininvalues = split(lines[6], "\t");
			if(colabelcounting == true) {
				IIIavalues = split(lines[7], "\t");		
				IIIbvalues = split(lines[8], "\t");
				IIaIIbvalues = split(lines[9], "\t");
			}
			ICount = Ivalues[1];
			ICount = parseFloat(ICount);
			IIaCount = IIavalues[1];
			IIaCount = parseFloat(IIaCount);
			IIbCount = IIbvalues[1];
			IIbCount = parseFloat(IIbCount);
			IIxCount = IIxvalues[1];
			IIxCount = parseFloat(IIxCount);
			SumCount = ICount + IIaCount + IIbCount + IIxCount;
			ISize = Ivalues[3];
			ISize = parseFloat(ISize);
			IIaSize = IIavalues[3];
			IIaSize = parseFloat(IIaSize);
			IIbSize = IIbvalues[3];
			IIbSize = parseFloat(IIbSize);
			IIxSize = IIxvalues[3];
			IIxSize = parseFloat(IIxSize);
			IPercent = (ICount/SumCount)*100;
			IIaPercent = (IIaCount/SumCount)*100;
			IIbPercent = (IIbCount/SumCount)*100;									
			IIxPercent = (IIxCount/SumCount)*100;
			IArea = Ivalues[2];
			IArea = parseFloat(IArea);
			IIaArea = IIavalues[2];
			IIaArea = parseFloat(IIaArea);
			IIbArea = IIbvalues[2];
			IIbArea = parseFloat(IIbArea);
			IIxArea = IIxvalues[2];
			IIxArea = parseFloat(IIxArea);
			UnclassArea = Unclassvalues[2];
			UnclassArea = parseFloat(UnclassArea);
			EstUnclassCount = UnclassArea/thresholdavgsize;
			LamininArea = Lamininvalues[2];
			LamininArea = parseFloat(LamininArea);			
			if(colabelcounting == true) {
				IIIaCount = IIIavalues[1];
				IIIbCount = IIIbvalues[1];
				IIaIIbCount = IIaIIbvalues[1];								
				IIIaSize = IIIavalues[3];
				IIIbSize = IIIbvalues[3];
				IIaIIbSize = IIaIIbvalues[3];
				colabelentry = subnum + ", " + IIIaCount + ", " + IIIbCount + ", " + IIaIIbCount + ", " + IIIaSize + ", " + IIIbSize + ", " + IIaIIbSize;
				colabelarray = append(colabelarray, colabelentry);
			}
			print(subnum + ", " + thresholdavgsize + ", " + estfibercount + ", " + thresholdcount + ", " + SumCount + ", " + ICount + ", " + IIaCount + ", " + IIbCount + ", " + IIxCount + ", " + EstUnclassCount + ", " + ISize + ", " + IIaSize + ", " + IIbSize + ", " + IIxSize + ", " + IPercent + ", " + IIaPercent + ", " + IIbPercent + ", " + IIxPercent + ", " + IArea + ", " + IIaArea + ", " + IIbArea + ", " + IIxArea + ", " + UnclassArea + ", " + LamininArea + ", " + totalsignalarea + ", " + roiarea);
			selectWindow("Summary");
			run("Close");
		}
	}
	selectWindow("Log");
	summaryfile = "Muscle Fiber Classification - v1.2.0" + ".csv";
	saveAs("Text", datadir+summaryfile);
	selectWindow("Log");
	run("Close");
	if(colabelcounting == true) {
		print("Animal ID, " + "Limb, " + "Type I+IIa Count, " + "Type I+IIb Count, " + "Type IIa+IIb Count, " + "Type I+IIa Average Size, " + "Type I+IIb Average Size, " + "Type IIa+IIb Average Size");
		for(m=0; m<colabelarray.length; m++) {
			print(colabelarray[m]);
		}
	selectWindow("Log");
	colabelfile = "Colabeled Fiber Classification - v1.2.0" + ".csv";
	saveAs("Text", datadir+colabelfile);
	selectWindow("Log");
	run("Close");	
	}
}

//********COMPARISON OF HAND COUNTS VS ILASTIK SEGMENTATION********
//Quality check by co-localizing hand counts with Ilastik segmentation
if (handvsegcheck == true) {
	run("Set Measurements...", "area centroid display redirect=None decimal=3");
	roilist = getFileList(handcountdir);
	segmentationlist = getFileList(threedir);	
	Array.sort(segmentationlist);	
	print("Number, Side, Type I Segmentation Count, Type I Hand Count, Type I Correct Count, Type I Incorrect Count, Type I Unaccounted, Type IIa Segmentation Count, Type IIa Hand Count, Type IIa Correct Count, Type IIa Incorrect Count, Type IIa Unaccounted, Type IIb Segmentation Count, Type IIb Hand Count, Type IIb Correct Count, Type IIb Incorrect Count, Type IIb Unaccounted");
	for (n=0; n<segmentationlist.length; n++) {
		if (endsWith(segmentationlist[n], ".tif")) {
			name=segmentationlist[n];
			index = indexOf(name, ".tif");
			subname = substring(name, 0, index);
			for (o=0; o<roilist.length; o++) {
				if (indexOf(roilist[o],subname)>=0) {
					open(threedir + segmentationlist[n]);
					run("Select None");
					run("Set Scale...", "distance=scaleset known=100 pixel=1 unit=microns");
					run("Set Measurements...", "area mean centroid display redirect=None decimal=3");				
					open(handcountdir + roilist[o]);
					run("RGB Stack");
					run("Convert Stack to Images");
					selectWindow("Red");
					run("Invert");
					run("Select None");
					run("Analyze Particles...", "size=600.00-8000.00 circularity=0.10-1.00 show=Masks display summarize");	
					selectWindow("Red");
					run("Close");
					selectWindow("Mask of Red");
					rename("Red");
					selectWindow("Summary");
					run("Close");
					IIbsegcount = nResults();
					if (IIbsegcount >= 1) {				
						selectWindow("Results");
						run("Close");
					}
					roiManager("Select", 0);
					run("Measure");
					IIbhandcount = nResults();
					IIbcountarray = newArray(0);
					IIacountarray = newArray(0);
					Icountarray = newArray(0);
					for (p=0; p<nResults(); p++) {
						result=getResult("Mean", p);
						IIbcountarray = append(IIbcountarray, result);			
					}
					IIbcountsum=0;
					for (m=0; m<IIbcountarray.length; m++) {
						IIbcountsum = IIbcountsum + IIbcountarray[m];
					}
					IIbcorrect = IIbcountsum/255;
					IIbincorrect = IIbhandcount-IIbcorrect;
					IIbunaccounted = abs(IIbsegcount-IIbcorrect);
					selectWindow("Results");
					run("Close");		

					selectWindow("Green");
					run("Invert");
					run("Select None");
					run("Analyze Particles...", "size=600.00-8000.00 circularity=0.10-1.00 show=Masks display summarize");	
					selectWindow("Green");
					run("Close");
					selectWindow("Mask of Green");
					rename("Green");
					selectWindow("Summary");
					run("Close");
					IIasegcount = nResults();
					if (IIasegcount >= 1) {				
						selectWindow("Results");
						run("Close");
					}
					roiManager("Select", 1);
					run("Measure");
					IIahandcount = nResults();
					for (p=0; p<nResults(); p++) {
						result=getResult("Mean", p);
						IIacountarray = append(IIacountarray, result);			
					}
					IIacountsum=0;
					for (m=0; m<IIacountarray.length; m++) {
						IIacountsum = IIacountsum + IIacountarray[m];
					}
					IIacorrect = IIacountsum/255;
					IIaincorrect = IIahandcount-IIacorrect;
					IIaunaccounted = abs(IIasegcount-IIacorrect);
					selectWindow("Results");
					run("Close");
						
					selectWindow("Blue");
					run("Invert");
					run("Select None");
					run("Analyze Particles...", "size=600.00-8000.00 circularity=0.10-1.00 show=Masks display summarize");	
					selectWindow("Blue");
					run("Close");
					selectWindow("Mask of Blue");
					rename("Blue");
					selectWindow("Summary");
					run("Close");
					Isegcount = nResults();
					if (Isegcount >= 1) {				
						selectWindow("Results");
						run("Close");
					}
					roiManager("Select", 2);
					run("Measure");
					Ihandcount = nResults();
					for (p=0; p<nResults(); p++) {
						result=getResult("Mean", p);
						Icountarray = append(Icountarray, result);			
					}
					Icountsum=0;
					for (m=0; m<Icountarray.length; m++) {
						Icountsum = Icountsum + Icountarray[m];
					}
					Icorrect = Icountsum/255;
					Iincorrect = Ihandcount-Icorrect;
					Iunaccounted = abs(Isegcount-Icorrect);
					selectWindow("Results");
					run("Close");
					
					run("Merge Channels...", "c1=Red c2=Green c3=Blue create");					
					rename(subname);
					run("From ROI Manager");
					saveAs("tiff", qualitycheckeddir+name);
					run("Close All");					
					selectWindow("ROI Manager"); 
					run("Close");
					print(subname + ", " + Isegcount + ", " + Ihandcount + ", " + Icorrect + ", " + Iincorrect + ", " + Iunaccounted + ", " + IIasegcount + ", " + IIahandcount + ", " + IIacorrect + ", " + IIaincorrect + ", " + IIaunaccounted + ", " + IIbsegcount + ", " + IIbhandcount + ", " + IIbcorrect + ", " + IIbincorrect + ", " + IIbunaccounted);
				}		
			}
		}
	}	
	selectWindow("Log");
	quancheckfile = "Channel Quality Check - Quantitative" + ".csv";
	saveAs("Text", datadir+quancheckfile);
	selectWindow("Log");
	run("Close");
}

//********VERSION HISTORY********
//v1.0.0 - Initial version includes fiber typing of Type I, IIa, IIb, IIx, Unclassified, and Laminin labels, exporting of merged pseudocolours, and data logging in .csv format
//v1.1.0 - Added noise removal from Type IIx fiber processing, and support for colabel assessment.
//V1.2.0 - Added hand counting, analysis, and quality control checks of Ilastik processed images.
